# Supplementary material for: PaOctβ2R: Identification and Functional Characterization of an Octopamine Receptor Activating Adenylyl Cyclase Activity in the American Cockroach Periplaneta americana
Source: Int J Mol Sci. 2022 Jan 31;23(3):1677. doi: 10.3390/ijms23031677 (PMC8835733; doi:10.3390/ijms23031677)
Supplement: Supplementary file 1 [file ijms-23-01677-s001.zip]

Archive with 1 entries (1 files):
- ijms-1568167-supplementary.pdf
